# Supplementary material for: A Systematic Review and Meta-Analysis of Preoperative Biliary Drainage Methods in Periampullary Tumors
Source: J Clin Med. 2025 Oct 8;14(19):7097. doi: 10.3390/jcm14197097 (PMC12524691; doi:10.3390/jcm14197097)
Supplement: Supplementary file 1 [file jcm-14-07097-s001.zip]

Archive with 6 entries (6 files):
- Supplementary material 1-Search strategy.pdf
- Supplementary material 2-Risk of bias assessment.pdf
- Supplementary material 3-Mean and standard deviation.pdf
- Supplementary material 4-PRISMA_2020_checklist.pdf
- Supplementary material 5-Qualitative variables - RR with 95%CI.pdf
- Supplementary material 6-Quantitative variables - Mean Differences.pdf
